# Supplementary material for: A new species of Xylopia (Annonaceae) from the Amazon Basin, with a review of trunciflorous cauliflory in the genus
Source: PhytoKeys. 2026 Jul 7;277:41–64. doi: 10.3897/phytokeys.277.188891 (PMC13370152; doi:10.3897/phytokeys.277.188891)
Supplement: XML Treatment for Xylopia rubrolineata [file phytokeys.277.188891-treatment1.xml]

<!DOCTYPE tp:taxon-treatment
  PUBLIC "-//TaxonX//DTD Taxonomic Treatment Publishing DTD v0 20100105//EN" "tax-treatment-NSO.dtd">
<tp:taxon-treatment xmlns:tp="http://www.plazi.org/taxpub"><tp:treatment-meta><kwd-group><label>Taxon classification</label><kwd>
              <named-content content-type="kingdom">Plantae</named-content>
            </kwd><kwd>
              <named-content content-type="order">Magnoliales</named-content>
            </kwd><kwd>
              <named-content content-type="family">Annonaceae</named-content>
            </kwd></kwd-group><mixed-citation publication-type="journal"><person-group><name><surname>Vaughn</surname><given-names>Morgan</given-names></name><name><surname>Harper</surname><given-names>Dekon</given-names></name><name><surname>Reiter</surname><given-names>Lexi</given-names></name><name><surname>Dodds</surname><given-names>Elizabeth</given-names></name><name><surname>Murray</surname><given-names>Nancy A.</given-names></name><name><surname>Floyd</surname><given-names>Keegan</given-names></name><name><surname>Stull</surname><given-names>Gregory W.</given-names></name><name><surname>Johnson</surname><given-names>David M.</given-names></name></person-group><article-title>A new species of <italic><tp:taxon-name><tp:taxon-name-part taxon-name-part-type="genus" reg="Xylopia">Xylopia</tp:taxon-name-part></tp:taxon-name></italic> (<tp:taxon-name><tp:taxon-name-part taxon-name-part-type="family" reg="Annonaceae">Annonaceae</tp:taxon-name-part></tp:taxon-name>) from the Amazon Basin, with a review of trunciflorous cauliflory in the genus</article-title><source>PhytoKeys</source><day>07</day><month>07</month><year>2026</year><volume>277</volume><fpage>41</fpage><lpage>64</lpage><pub-id pub-id-type="doi">10.3897/phytokeys.277.188891</pub-id></mixed-citation></tp:treatment-meta><tp:nomenclature><tp:taxon-name><object-id xmlns:xlink="http://www.w3.org/1999/xlink" content-type="arpha" xlink:type="simple">42EBFCF6-F521-5B81-A82A-D6122E24F14C</object-id>
                		<tp:taxon-name-part taxon-name-part-type="genus" reg="Xylopia">Xylopia</tp:taxon-name-part> <tp:taxon-name-part taxon-name-part-type="species" reg="rubrolineata">rubrolineata</tp:taxon-name-part>
                	
                		<object-id xmlns:xlink="http://www.w3.org/1999/xlink" content-type="ipni" xlink:type="simple">urn:lsid:ipni.org:names:77382773-1</object-id>
                	</tp:taxon-name><tp:taxon-authority>D.M.Johnson &amp; N.A.Murray</tp:taxon-authority><tp:taxon-status xmlns:xlink="http://www.w3.org/1999/xlink" xlink:type="simple">sp. nov.</tp:taxon-status><xref ref-type="fig" rid="F3">Figs 3</xref><xref ref-type="fig" rid="F4">, 4, Chatrou et al. (2012, Frontispiece G)</xref></tp:nomenclature><tp:treatment-sec sec-type="Type."><title>Type.</title><p><bold>Bolivia</bold> • Bení, Prov. Vaca Diez, Riberalta, Camino Santa Rosa, road (and trails) leading S from km 13 of Riberalta–Guayaramerin road, <named-content xmlns:xlink="http://www.w3.org/1999/xlink" content-type="dwc:verbatimCoordinates" xlink:type="simple">11°02'S, 66°01'W</named-content>, 19 Nov 1989 (buds), <italic>Daly et al. 6265</italic> (holotype MO, isotypes NY, U [U.1075910]).</p><fig id="F3" position="float" orientation="portrait"><object-id xmlns:xlink="http://www.w3.org/1999/xlink" content-type="doi" xlink:type="simple">10.3897/phytokeys.277.188891.figure3</object-id><object-id xmlns:xlink="http://www.w3.org/1999/xlink" content-type="arpha" xlink:type="simple">7AC36BFB-6B37-5150-A3E5-F48EDD6D85DD</object-id><label>Figure 3.</label><caption><p><italic><tp:taxon-name><tp:taxon-name-part taxon-name-part-type="genus" reg="Xylopia">Xylopia</tp:taxon-name-part> <tp:taxon-name-part taxon-name-part-type="species" reg="rubrolineata">rubrolineata</tp:taxon-name-part></tp:taxon-name></italic> (XY-peruviana clade). <bold>A</bold>. Cauliflory, Alta Floresta, Mato Grosso, Brazil, 12 October 2011, R. Hoyer; <bold>B</bold>. Flower at anthesis, apical view, Alta Floresta, Mato Grosso, Brazil, 12 October 2011, R. Hoyer; <bold>C</bold>. Fruit on trunk, Alta Floresta, Mato Grosso, Brazil, 19 August 2025, M. Z. Ferreira; <bold>D</bold>. Inflorescence on trunk, showing dehisced monocarp and seeds, and flower buds, Cristalino Lodge, Mato Grosso, Brazil, 12 August 2022, S. Freire. Photographs used under the terms of the Creative Commons license for iNaturalist.</p></caption><graphic xmlns:xlink="http://www.w3.org/1999/xlink" xlink:href="phytokeys-277-041_article-188891__-g003.jpg" id="oo_1709957.jpg" position="float" orientation="portrait" xlink:type="simple"><uri content-type="original_file" xlink:type="simple">https://binary.pensoft.net/fig/1709957</uri></graphic></fig><fig id="F4" position="float" orientation="portrait"><object-id xmlns:xlink="http://www.w3.org/1999/xlink" content-type="doi" xlink:type="simple">10.3897/phytokeys.277.188891.figure4</object-id><object-id xmlns:xlink="http://www.w3.org/1999/xlink" content-type="arpha" xlink:type="simple">F757980A-0378-541D-AF79-1CDCBBDDD661</object-id><label>Figure 4.</label><caption><p><italic><tp:taxon-name><tp:taxon-name-part taxon-name-part-type="genus" reg="Xylopia">Xylopia</tp:taxon-name-part> <tp:taxon-name-part taxon-name-part-type="species" reg="rubrolineata">rubrolineata</tp:taxon-name-part></tp:taxon-name></italic>. <bold>A</bold>. Flower bud; <bold>B</bold>. Flower bud showing cauline attachment; <bold>C, D</bold>. Leaves; <bold>E</bold>. Seed, view of micropylar end; <bold>F</bold>. Seed, side view; <bold>G</bold>. Fruit; <bold>H</bold>. Outer petal, adaxial view; <bold>I</bold>. Inner petal, adaxial view; <bold>J</bold>. Stamen, abaxial view; <bold>K, L</bold>. Staminodes, abaxial view; <bold>M</bold>. Abscised stigma, side view; <bold>A, C</bold>. From <italic>Sperling et al. 5987</italic> (NY); <bold>B, D</bold>. From <italic>Chatrou et al. 410</italic> (OWU); <bold>E–G</bold>. From <italic>Silva &amp; Souza 2334</italic> (OWU); <bold>H, I</bold>. From <italic>Silva &amp; Souza 2459</italic> (OWU); <bold>J–M</bold>. From <italic>Sperling et al. 5987</italic> (MO).</p></caption><graphic xmlns:xlink="http://www.w3.org/1999/xlink" xlink:href="phytokeys-277-041_article-188891__-g004.jpg" id="oo_1709958.jpg" position="float" orientation="portrait" xlink:type="simple"><uri content-type="original_file" xlink:type="simple">https://binary.pensoft.net/fig/1709958</uri></graphic></fig></tp:treatment-sec><tp:treatment-sec sec-type="Diagnosis"><title>Diagnosis.</title><p>Species resembling <italic><tp:taxon-name><tp:taxon-name-part taxon-name-part-type="genus" reg="Xylopia">Xylopia</tp:taxon-name-part> <tp:taxon-name-part taxon-name-part-type="species" reg="ochrantha">ochrantha</tp:taxon-name-part></tp:taxon-name></italic> Mart. in its cauliflory and short broad yellowish petals, but differing in its chartaceous rather than subcoriaceous leaves, smaller outer petals with more acute apices, and torulose, stipitate, glabrate monocarps, which are pale green with a bright red abaxial stripe <italic>in vivo</italic>; the monocarps of <italic><tp:taxon-name><tp:taxon-name-part taxon-name-part-type="genus" reg="Xylopia">X.</tp:taxon-name-part> <tp:taxon-name-part taxon-name-part-type="species" reg="ochrantha">ochrantha</tp:taxon-name-part></tp:taxon-name></italic>, in contrast, are smooth or only slightly indented between seeds, have shorter and thicker stipes, are densely velutinous, and are greenish and faintly tinged with red <italic>in vivo</italic>.</p></tp:treatment-sec><tp:treatment-sec sec-type="Description"><title>Description.</title><p>Shrubs to trees (1–) 3–15 (–25) m tall, dbh to 35 cm, bark peeling. <bold><italic>Twigs</italic></bold> reddish gray, brown, or reddish brown, with pseudoterminal resting buds, initially loosely appressed-pubescent, soon glabrate. <bold><italic>Leaves</italic></bold> with larger blades 7.1–17.3 cm long, 2.4–5.6 cm wide, chartaceous, concolorous or rarely glaucous abaxially, elliptic or occasionally obovate, base cuneate, apex acuminate, acumen 4–30 mm long, margins flat, glabrous adaxially, pubescent along the midrib but otherwise glabrous abaxially; midrib sunken adaxially, raised abaxially, secondary veins 6–13 per side, diverging from midrib at 50–80°, brochidodromous, secondary and higher-order veins raised, plane or sunken adaxially, plane to raised abaxially; petiole 3–9 mm long, shallowly canaliculate, sparsely pubescent to glabrate. <bold><italic>Inflorescences</italic></bold> up to 8-flowered on the trunk, 1–3-flowered on leafless branches, or rarely arising from the axils of leafy twigs, peduncle absent, pedicels 2–4 mm long, 1.5–2.5 mm thick, densely appressed-pubescent with pale orange-brown hairs, bracts 1–2, caducous, 3–5 mm long, ovate to orbicular; buds lanceolate to ovoid, apex obtuse, occasionally acute. <bold><italic>Sepals</italic></bold> connate for 0.8–1.5 mm at the base, 3.5–6.0 mm long, 4.0–4.8 mm wide, coriaceous, elliptic to triangular, apex obtuse to acute, densely and coarsely sericeous abaxially. <bold><italic>Petals</italic></bold> valvate, brownish yellow to cream-colored <italic>in vivo</italic>, the adaxial bases of the petals purple or maroon, fleshy; outer petals erect at maturity, 9.6–13.0 mm long, 4.5–5.9 mm wide, 0.7–1.3 mm thick, ovate to lanceolate, base concave, apex acute to slightly obtuse, weakly keeled abaxially, appressed-pubescent with pale orange-brown to whitish hairs on both surfaces; inner petals squarrose at anthesis, (5.4–) 6.5–10.1 mm long, 2.7–4.8 mm wide, angular-ovate to angular-lanceolate, base shallowly concave adaxially, apex broadly to narrowly acuminate, acumen 1.8–4.0 mm long, keeled from midpoint to apex adaxially, proximally giving way to a groove that widens into the basal concavity, puberulent on apical half, glabrous on basal half, on both surfaces. <bold><italic>Stamens</italic></bold> 100–240, 1.5–2.6 mm long, narrowly oblong, anther connective apex 0.3–0.4 mm long, truncate to slightly dome-shaped, glabrous, anthers indistinctly septate, with 9–11 locules; outer staminodes 1.6–2.2 mm long, oblong, apex obtuse, innermost stamens c. 1.3 mm long but not appearing staminodial; staminal cone 2.1–3.3 mm in diameter, 1.7–2.4 mm high. <bold><italic>Carpels</italic></bold> 8–15, ovaries enclosed by staminal cone, 1.7–2 mm long, narrowly oblong, densely pubescent, stigmas 1.6–2.7 mm long, narrowly ellipsoid, hairy. <bold><italic>Torus</italic></bold> flat, 2.4–3.9 mm in diameter. <bold><italic>Fruit</italic></bold> of up to 15 monocarps borne on a pedicel 3.0–7.5 mm long, 2.8–3.8 mm thick, coarsely pubescent, torus of fruit 4–7 mm in diameter, with remnants of staminal cone often adhering; monocarps light green to yellowish green with a distinct longitudinal red stripe along the abaxial ridge <italic>in vivo</italic> only, 2.0–5.1 cm long (including stipe), 0.7–1.1 cm wide, 0.6–0.8 cm thick, narrowly oblong to oblong, torulose, terete, obliquely wrinkled, initially with fine, weakly appressed hairs but becoming glabrate, base contracted into a stipe 5–12 mm long, 1.2–1.6 mm thick, apex obtuse or sometimes with a short downcurved beak ca. 1 mm long, pericarp 1.0–1.2 mm thick. <bold><italic>Seeds</italic></bold> 1–7 per monocarp in a single row, oblique to long axis of monocarp, 7.4–12.8 mm long, 5.4–6.3 mm wide, 3.9–5.5 mm thick, ovoid to ellipsoid, black and shiny (sarcotesta absent), smooth, perichalazal ring indistinct, plane to slightly raised, endosperm ruminations platelike in quadrants; aril white, bilobed, the lobes sometimes overlapping, 2.0–2.5 mm long, 3.0–4.0 mm wide.</p></tp:treatment-sec><tp:treatment-sec sec-type="Phenology"><title>Phenology.</title><p>Specimens were collected with flowers in June and September–December and with full-sized fruits in June–August; in addition, there are iNaturalist photographs of flowers in October and full-sized fruits from February–August from the Alta Floresta/Cristalino area. Collections made in the Serra dos Carajás in June 1982 included both flowers and mature fruits.</p></tp:treatment-sec><tp:treatment-sec sec-type="Etymology."><title>Etymology.</title><p>The species is named for the prominent red stripe along the abaxial surface of the monocarp (Fig. <xref ref-type="fig" rid="F3">3C, D</xref>).</p></tp:treatment-sec><tp:treatment-sec sec-type="Distribution and habitat"><title>Distribution and habitat.</title><p>Distributed from northern Bolivia eastward to Pará state, Brazil, primarily south of the Amazon River, but with populations along the Jarí River in northern Pará on the border with Amapá (Fig. <xref ref-type="fig" rid="F5">5</xref>). Forests on terra firme, sometimes disturbed, on sandy and clay soils, at elevations of 50–650 m; liana forest was mentioned as the habitat at one locality.</p><fig id="F5" position="float" orientation="portrait"><object-id xmlns:xlink="http://www.w3.org/1999/xlink" content-type="doi" xlink:type="simple">10.3897/phytokeys.277.188891.figure5</object-id><object-id xmlns:xlink="http://www.w3.org/1999/xlink" content-type="arpha" xlink:type="simple">086C7013-66CA-5F88-91FA-3816410C90AD</object-id><label>Figure 5.</label><caption><p>Distributions of <italic><tp:taxon-name><tp:taxon-name-part taxon-name-part-type="genus" reg="Xylopia">Xylopia</tp:taxon-name-part> <tp:taxon-name-part taxon-name-part-type="species" reg="ochrantha">ochrantha</tp:taxon-name-part></tp:taxon-name></italic>, <italic><tp:taxon-name><tp:taxon-name-part taxon-name-part-type="genus" reg="Xylopia">X.</tp:taxon-name-part> <tp:taxon-name-part taxon-name-part-type="species" reg="peruviana">peruviana</tp:taxon-name-part></tp:taxon-name></italic>, and <italic><tp:taxon-name><tp:taxon-name-part taxon-name-part-type="genus" reg="Xylopia">X.</tp:taxon-name-part> <tp:taxon-name-part taxon-name-part-type="species" reg="rubrolineata">rubrolineata</tp:taxon-name-part></tp:taxon-name></italic> in South America. Green shading indicates forest cover as of January 2026. “World Countries” and “Environment Map” layers are shown.</p></caption><graphic xmlns:xlink="http://www.w3.org/1999/xlink" xlink:href="phytokeys-277-041_article-188891__-g005.jpg" id="oo_1709959.jpg" position="float" orientation="portrait" xlink:type="simple"><uri content-type="original_file" xlink:type="simple">https://binary.pensoft.net/fig/1709959</uri></graphic></fig></tp:treatment-sec><tp:treatment-sec sec-type="Local names and uses"><title>Local names and uses.</title><p>Bita (Chácobo, <italic>Stijfhoorn 700</italic>), isonobichi (Chácobo, <italic>Bèrgeron 273</italic>), peraquina (<italic>Chatrou 410</italic>), tëtëmëtoijoni, a leaf decoction is taken to cure liver problems, and wood is used as fuel (Chácobo, <italic>Boom 4125, 4793</italic>); tëtëmëtsisi, “Use: sweet fruits eaten” (Chácobo, <italic>Boom 4627</italic>); and tëtëmëtsisijoni (Chácobo, <italic>Bèrgeron 273</italic>).</p></tp:treatment-sec><tp:treatment-sec sec-type="Preliminary conservation assessment"><title>Preliminary conservation assessment.</title><p><italic><tp:taxon-name><tp:taxon-name-part taxon-name-part-type="genus" reg="Xylopia">Xylopia</tp:taxon-name-part> <tp:taxon-name-part taxon-name-part-type="species" reg="rubrolineata">rubrolineata</tp:taxon-name-part></tp:taxon-name></italic> has an <abbrev xmlns:xlink="http://www.w3.org/1999/xlink" xlink:title="Extent of Occurrence" xlink:type="simple">EOO</abbrev> of 1,041,013 km<sup>2</sup> and an <abbrev xmlns:xlink="http://www.w3.org/1999/xlink" xlink:title="Area of Occupancy" xlink:type="simple">AOO</abbrev> of 128 km<sup>2</sup>. The <abbrev xmlns:xlink="http://www.w3.org/1999/xlink" xlink:title="Area of Occupancy" xlink:type="simple">AOO</abbrev> reflects the fact that the plants are known from only approximately 14 localities in three small areas within the distribution (Fig. <xref ref-type="fig" rid="F5">5</xref>). Only five collections have been made since 1992, all from the southwestern Amazon, but the presence of the species in the Alta Floresta region has been documented over the period 2 February 2000–19 August 2025. Many of the collections have come from areas influenced by mining, logging, and reservoir construction. The ombrophilous forests in the Alta Floresta region where the species occurs have also been shown to be vulnerable to fire (<xref ref-type="bibr" rid="B55">Rocha et al. 2025</xref>). Several collectors noted that the plants were growing in disturbed habitats, but given land use in these areas, these could be residual populations. The <abbrev xmlns:xlink="http://www.w3.org/1999/xlink" xlink:title="Extent of Occurrence" xlink:type="simple">EOO</abbrev> places the species at Least Concern, while the <abbrev xmlns:xlink="http://www.w3.org/1999/xlink" xlink:title="Area of Occupancy" xlink:type="simple">AOO</abbrev> places it at Endangered. Given these considerations, the species could be assessed under criterion B as either Near Threatened based on the large <abbrev xmlns:xlink="http://www.w3.org/1999/xlink" xlink:title="Extent of Occurrence" xlink:type="simple">EOO</abbrev> or Vulnerable based on the inferred threats and few recent collections (<xref ref-type="bibr" rid="B27">IUCN 2012</xref>).</p></tp:treatment-sec><tp:treatment-sec sec-type="Additional specimens examined"><title>Additional specimens examined.</title><p>(<abbrev xmlns:xlink="http://www.w3.org/1999/xlink" xlink:title="flower" xlink:type="simple">fl</abbrev> = flower, <abbrev xmlns:xlink="http://www.w3.org/1999/xlink" xlink:title="fruit" xlink:type="simple">fr</abbrev> = fruit, <abbrev xmlns:xlink="http://www.w3.org/1999/xlink" xlink:title="sterile" xlink:type="simple">st</abbrev> = sterile, <abbrev xmlns:xlink="http://www.w3.org/1999/xlink" xlink:title="young" xlink:type="simple">yg</abbrev> = young) <bold>Bolivia – Bení</bold> • S. Bèrgeron 273 (L); Vaca Diez, Alto-Ivón; <named-content xmlns:xlink="http://www.w3.org/1999/xlink" content-type="dwc:verbatimCoordinates" xlink:type="simple">11°45'S, 66°02'W</named-content>; alt. 200 m; Aug 1992; <abbrev xmlns:xlink="http://www.w3.org/1999/xlink" xlink:title="fruit" xlink:type="simple">fr</abbrev> • B.M. Boom 4125 (NY); Prov. Vaca Diez, vicinity of Chácobo village Alto Ivon; <named-content xmlns:xlink="http://www.w3.org/1999/xlink" content-type="dwc:verbatimCoordinates" xlink:type="simple">11°45'S, 66°02'W</named-content>; alt. ca. 200 m; 8 Dec 1973; bud • B.M. Boom 4627 (NY); same locality; same coordinates; same elevation; same date; <abbrev xmlns:xlink="http://www.w3.org/1999/xlink" xlink:title="sterile" xlink:type="simple">st</abbrev> • B.M. Boom 4793 (NY); same locality; same coordinates; same elevation; 27 Mar 1984; <abbrev xmlns:xlink="http://www.w3.org/1999/xlink" xlink:title="young" xlink:type="simple">yg</abbrev><abbrev xmlns:xlink="http://www.w3.org/1999/xlink" xlink:title="fruit" xlink:type="simple">fr</abbrev> • E. Stijfhoorn 700 (NY); same locality; same coordinates; same elevation; 1 Jul 1991; <abbrev xmlns:xlink="http://www.w3.org/1999/xlink" xlink:title="fruit" xlink:type="simple">fr</abbrev> • L.W. Chatrou et al. 364 (OWU); Prov. Vaca Diez, San Pablo, 45 km NE of Riberalta along road to Cachuela Esperanza; <named-content xmlns:xlink="http://www.w3.org/1999/xlink" content-type="dwc:verbatimCoordinates" xlink:type="simple">10.37°S, 65.46°W</named-content>; alt. 250 m; 2 Nov 2001; <abbrev xmlns:xlink="http://www.w3.org/1999/xlink" xlink:title="sterile" xlink:type="simple">st</abbrev> • L.W. Chatrou et al. 410 (OWU, U—2 sheets); Prov. Vaca Diez, Santa Maria, 5 km SE of Riberalta; <named-content xmlns:xlink="http://www.w3.org/1999/xlink" content-type="dwc:verbatimCoordinates" xlink:type="simple">10.59°S, 66.06°W</named-content>; alt. 220 m; 8 Nov 2001; <abbrev xmlns:xlink="http://www.w3.org/1999/xlink" xlink:title="flower" xlink:type="simple">fl</abbrev> – <bold>Pando</bold> • G.T. Prance et al. 5767 (NY); W bank of Rio Madeira opposite Abunã; 9 Jul 1968; <abbrev xmlns:xlink="http://www.w3.org/1999/xlink" xlink:title="fruit" xlink:type="simple">fr</abbrev><bold>Brazil – Amazônas</bold> • J.L. Zarucchi et al. 3101 (INPA n. v. [A. Pontes-Pires pers. comm.], MO, NY, U); Mun. de Maués, basin of Rio Maués, Rio Urupadi at mouth of Igarapé Quininha; <named-content xmlns:xlink="http://www.w3.org/1999/xlink" content-type="dwc:verbatimCoordinates" xlink:type="simple">3°45'S, 57°17'W</named-content>; 19 Jul 1983; <abbrev xmlns:xlink="http://www.w3.org/1999/xlink" xlink:title="fruit" xlink:type="simple">fr</abbrev> – <bold>Mato Grosso</bold> • G.S. Henicka 133 (K); Mpio de Novo Mundo, Parque Estadual Cristalino; <named-content xmlns:xlink="http://www.w3.org/1999/xlink" content-type="dwc:verbatimCoordinates" xlink:type="simple">9°37'50"S, 55°55'15"W</named-content>; alt. 257 m; 16 Sep 2007; <abbrev xmlns:xlink="http://www.w3.org/1999/xlink" xlink:title="flower" xlink:type="simple">fl</abbrev> • Projeto Flora Cristalino [D. Sasaki et al. collectors] 225 (K000447378); Município de Novo Mundo, área particular de preservação ambiental, delimitada pelo Parque Estadual Cristalino e pelos Rios Teles Pires e Cristalino, nas proximadades de sua confluência, a leste do Rio Cristalino; <named-content xmlns:xlink="http://www.w3.org/1999/xlink" content-type="dwc:verbatimCoordinates" xlink:type="simple">9°37'50"S, 55°55'15"W</named-content>; 19 Jul 2006; <abbrev xmlns:xlink="http://www.w3.org/1999/xlink" xlink:title="fruit" xlink:type="simple">fr</abbrev> – <bold>Pará</bold> • C.C. Berg et al. BG 627 (MO, NY, U); Serra dos Carajás, Serra do Norte, ca. 20 km N of AMZA Exploration Camp; ca. <named-content xmlns:xlink="http://www.w3.org/1999/xlink" content-type="dwc:verbatimCoordinates" xlink:type="simple">6°S, 50°15'W</named-content>; 18 Oct 1977; <abbrev xmlns:xlink="http://www.w3.org/1999/xlink" xlink:title="flower" xlink:type="simple">fl</abbrev> • C.C. Berg et al. BG 632 (NY, U); same locality; same coordinates; same date; <abbrev xmlns:xlink="http://www.w3.org/1999/xlink" xlink:title="flower" xlink:type="simple">fl</abbrev> • D.C. Daly et al. D832 (MO, NY, U, US); Fazenda Borba Gato, near Rio Acará, 30 km W of Tomé-Açu-Paragominas road, leave road approx. 30 km S of Tomé-Açu, Municipio Acará; approx. <named-content xmlns:xlink="http://www.w3.org/1999/xlink" content-type="dwc:verbatimCoordinates" xlink:type="simple">2°40'S, 48°35'W</named-content>; 5 Nov 1980; <abbrev xmlns:xlink="http://www.w3.org/1999/xlink" xlink:title="flower" xlink:type="simple">fl</abbrev> buds • D.C. Daly et al. 1152 (NY–2 sheets, U, US); approx. 18 km from Tucuruí, 16 km S on old BR 422, then 2 km W on overgrown logging road; approx. <named-content xmlns:xlink="http://www.w3.org/1999/xlink" content-type="dwc:verbatimCoordinates" xlink:type="simple">3°53'S, 49°41'W</named-content>; 1 Nov 1981; <abbrev xmlns:xlink="http://www.w3.org/1999/xlink" xlink:title="flower" xlink:type="simple">fl</abbrev> buds • D.C. Daly et al. 1172 (NY, U); same locality; same coordinates; same date; <abbrev xmlns:xlink="http://www.w3.org/1999/xlink" xlink:title="flower" xlink:type="simple">fl</abbrev> buds • U.N. Maciel et al. 780 (NY); Marabá, Carajás, Serra Norte, estrada do N-1, 29 km do acampamento; 7 Aug 1982; <abbrev xmlns:xlink="http://www.w3.org/1999/xlink" xlink:title="flower" xlink:type="simple">fl</abbrev> buds • F.E. Miranda et al. 382 (NY); Tucuruí; 1 Sep 1983; <abbrev xmlns:xlink="http://www.w3.org/1999/xlink" xlink:title="flower" xlink:type="simple">fl</abbrev> buds • E. de Oliveira 3504 (NY); Rio Jarí, estrada que liga Monte Dourado a Caracurú; 11 Nov 1967; <abbrev xmlns:xlink="http://www.w3.org/1999/xlink" xlink:title="fruit" xlink:type="simple">fr</abbrev> • E. de Oliveira 3540 (NY); Rio Jarí, Serra de Monte Dourado, à 3 km da margem; alt. 140 m; 14 Nov 1967; <abbrev xmlns:xlink="http://www.w3.org/1999/xlink" xlink:title="flower" xlink:type="simple">fl</abbrev> • M.J. Pires 1789 (MO); Almeirim, Monte Dourado, gleba Monte Dourado da Reserva Genetica do Jari; −52.55, −0.85; 8 Oct 1987; <abbrev xmlns:xlink="http://www.w3.org/1999/xlink" xlink:title="fruit" xlink:type="simple">fr</abbrev> • J. Ramos 1077 (NY); Tucuruí, próximo ao lago Cagancho; 14 Nov 1983; <abbrev xmlns:xlink="http://www.w3.org/1999/xlink" xlink:title="flower" xlink:type="simple">fl</abbrev> buds • J. Revilla et al. 8563 (NY); Tucuruí, PA-149; 5 Oct 1983; <abbrev xmlns:xlink="http://www.w3.org/1999/xlink" xlink:title="flower" xlink:type="simple">fl</abbrev> buds • N.A. Rosa et al. 4050 (NY); rodovia Tucurui, km 26, Repartimento; 6 Apr 1981; <abbrev xmlns:xlink="http://www.w3.org/1999/xlink" xlink:title="flower" xlink:type="simple">fl</abbrev> buds • M.R. Santos 495 (NY, U); munic. de Almeirim, Monte Dourado, Beiradão, estrada da caixa d’agua; 6 Dec 1978; <abbrev xmlns:xlink="http://www.w3.org/1999/xlink" xlink:title="fruit" xlink:type="simple">fr</abbrev> • R.S. Secco et al. 393 (MO, U); Marabá, clareira à direita da estrada para o acampamento azul; 29 May 1982; <abbrev xmlns:xlink="http://www.w3.org/1999/xlink" xlink:title="fruit" xlink:type="simple">fr</abbrev> • A.S. Silva et al. AS 10 (AAU, NY, U); BR 230, Transamazon Highway, estrada N-1, municipio de Marabá; 15 Oct 1977; <abbrev xmlns:xlink="http://www.w3.org/1999/xlink" xlink:title="flower" xlink:type="simple">fl</abbrev> • M. Silva &amp; R. Souza 2271 (U); Santarém, km 35 da estrada do Palhão, ramal para o Igarapé do Pilão; 16 Aug 1969; <abbrev xmlns:xlink="http://www.w3.org/1999/xlink" xlink:title="fruit" xlink:type="simple">fr</abbrev> • M. Silva &amp; R. Souza 2334 (OWU); same locality; 20 Aug 1969; <abbrev xmlns:xlink="http://www.w3.org/1999/xlink" xlink:title="fruit" xlink:type="simple">fr</abbrev> • M. Silva &amp; R. Souza 2375 (MG n. v. [A. Pontes-Pires, pers. comm.], OWU–2 sheets); Santarém, km 35 da estrada do Palhão, arredores do Acampamento do Igarapé Curupira; 24 Aug 1969; <abbrev xmlns:xlink="http://www.w3.org/1999/xlink" xlink:title="fruit" xlink:type="simple">fr</abbrev> • M. Silva &amp; R. Souza 2459 (OWU); same locality; 1 Sep 1969; <abbrev xmlns:xlink="http://www.w3.org/1999/xlink" xlink:title="flower" xlink:type="simple">fl</abbrev> • N.T. Silva 1616 (NY); região do Rio Jarí, Rio Jarí, Monte Dourado, Bandeira, Planalto C; 13 Jan 1969; <abbrev xmlns:xlink="http://www.w3.org/1999/xlink" xlink:title="flower" xlink:type="simple">fl</abbrev> • N.T. Silva 1695 (NY, OWU); região do Rio Jarí, estrada entre Braço e Planalto A; 28 Jan 1969; <abbrev xmlns:xlink="http://www.w3.org/1999/xlink" xlink:title="flower" xlink:type="simple">fl</abbrev> • N.T. Silva 2402 (NY, U); Jari, estrada entre Planalto A e Tinguelim, km 16; 12 Jul 1969; <abbrev xmlns:xlink="http://www.w3.org/1999/xlink" xlink:title="young" xlink:type="simple">yg</abbrev><abbrev xmlns:xlink="http://www.w3.org/1999/xlink" xlink:title="fruit" xlink:type="simple">fr</abbrev> • N.T. Silva 2404 (NY, U); same locality; same date; <abbrev xmlns:xlink="http://www.w3.org/1999/xlink" xlink:title="young" xlink:type="simple">yg</abbrev><abbrev xmlns:xlink="http://www.w3.org/1999/xlink" xlink:title="fruit" xlink:type="simple">fr</abbrev> • C.R. Sperling et al. 5984 (MO, NY, U, US); Serra dos Carajás, AMZA camp 3-Alfa; <named-content xmlns:xlink="http://www.w3.org/1999/xlink" content-type="dwc:verbatimCoordinates" xlink:type="simple">5°48'S, 50°33'W</named-content>; alt. ca. 300–475 m; 8 Jun 1982; <abbrev xmlns:xlink="http://www.w3.org/1999/xlink" xlink:title="flower" xlink:type="simple">fl</abbrev> buds • C.R. Sperling et al. 5985 (NY, U, US); same locality; same coordinates; same elevation; same date; <abbrev xmlns:xlink="http://www.w3.org/1999/xlink" xlink:title="fruit" xlink:type="simple">fr</abbrev> • C.R. Sperling et al. 5987 (MO, NY, U, US); same locality; same coordinates; same elevation; same date; <abbrev xmlns:xlink="http://www.w3.org/1999/xlink" xlink:title="flower" xlink:type="simple">fl</abbrev> buds • C.R. Sperling et al. 6089 (NY, U, US); Serra dos Carajás, ca. 2 km NW of Rio Itacaiúnas ferry crossing on road to AMZA camp Saloro-2, 3-Alfa; <named-content xmlns:xlink="http://www.w3.org/1999/xlink" content-type="dwc:verbatimCoordinates" xlink:type="simple">5°53'S, 50°30'W</named-content>; alt. ca. 200 m; 11 Jun 1982; <abbrev xmlns:xlink="http://www.w3.org/1999/xlink" xlink:title="fruit" xlink:type="simple">fr</abbrev> • C.R. Sperling et al. 6243 (NY, U, US); Serra dos Carajás, 10 km E of AMZA camp N-1 and 5–10 km along the entrance road to AZUL, an abandoned manganese exploration camp; <named-content xmlns:xlink="http://www.w3.org/1999/xlink" content-type="dwc:verbatimCoordinates" xlink:type="simple">6°05'S, 50°16'W</named-content>; alt. 600–650 m; 19 Jun 1982; <abbrev xmlns:xlink="http://www.w3.org/1999/xlink" xlink:title="fruit" xlink:type="simple">fr</abbrev> – <bold>Rondônia</bold> • G.T. Prance et al. 5646 (INPA n.v. [A. Pontes-Pires pers. comm.], NY, U); basin of Rio Madeira, road to Cassiterite mines in Serra dos Tres Irmãos, north bank of Rio Madeira, 8 km above Mutumparana; 5 Jul 1968; <abbrev xmlns:xlink="http://www.w3.org/1999/xlink" xlink:title="fruit" xlink:type="simple">fr</abbrev> • P.H. Labiak et al. 6263 (NY); Ji-Paraná, Reserva Biológica do Jaru, trilha atrás do alojamento de Pesquisadores; <named-content xmlns:xlink="http://www.w3.org/1999/xlink" content-type="dwc:verbatimCoordinates" xlink:type="simple">10°08'42"S, 61°54'25"W</named-content>; alt. 118 m; 9 Jun 2015; <abbrev xmlns:xlink="http://www.w3.org/1999/xlink" xlink:title="fruit" xlink:type="simple">fr</abbrev>.</p></tp:treatment-sec><tp:treatment-sec sec-type="Notes"><title>Notes.</title><p>The petals of <italic><tp:taxon-name><tp:taxon-name-part taxon-name-part-type="genus" reg="Xylopia">X.</tp:taxon-name-part> <tp:taxon-name-part taxon-name-part-type="species" reg="rubrolineata">rubrolineata</tp:taxon-name-part></tp:taxon-name></italic> are thinner and approximately half as long as those of <italic><tp:taxon-name><tp:taxon-name-part taxon-name-part-type="genus" reg="Xylopia">X.</tp:taxon-name-part> <tp:taxon-name-part taxon-name-part-type="species" reg="ochrantha">ochrantha</tp:taxon-name-part></tp:taxon-name></italic>, and the leaves are chartaceous rather than subcoriaceous. The monocarps of <italic><tp:taxon-name><tp:taxon-name-part taxon-name-part-type="genus" reg="Xylopia">X.</tp:taxon-name-part> <tp:taxon-name-part taxon-name-part-type="species" reg="rubrolineata">rubrolineata</tp:taxon-name-part></tp:taxon-name></italic> are consistently torulose, with a long, slender stipe (5–12 mm long, 1.2–1.6 mm thick) and fine, sparse indument, while those of <italic><tp:taxon-name><tp:taxon-name-part taxon-name-part-type="genus" reg="Xylopia">X.</tp:taxon-name-part> <tp:taxon-name-part taxon-name-part-type="species" reg="ochrantha">ochrantha</tp:taxon-name-part></tp:taxon-name></italic> have at most faint indentations between the seeds, shorter stipes (4–8 mm long, 2.5–3 mm thick), and coarse, dense pubescence. <italic><tp:taxon-name><tp:taxon-name-part taxon-name-part-type="genus" reg="Xylopia">Xylopia</tp:taxon-name-part> <tp:taxon-name-part taxon-name-part-type="species" reg="rubrolineata">rubrolineata</tp:taxon-name-part></tp:taxon-name></italic> differs from <italic><tp:taxon-name><tp:taxon-name-part taxon-name-part-type="genus" reg="Xylopia">X.</tp:taxon-name-part> <tp:taxon-name-part taxon-name-part-type="species" reg="peruviana">peruviana</tp:taxon-name-part></tp:taxon-name></italic> in cauliflory, the longer and more gradual acumen of the leaf, again the smaller petals, and the blunt rather than sharply acute apex of the glabrous monocarps. From both species, <italic><tp:taxon-name><tp:taxon-name-part taxon-name-part-type="genus" reg="Xylopia">X.</tp:taxon-name-part> <tp:taxon-name-part taxon-name-part-type="species" reg="rubrolineata">rubrolineata</tp:taxon-name-part></tp:taxon-name></italic> consistently differs in the pronounced abaxial red stripe on the monocarps, which has attracted the attention of many photographers (Fig. <xref ref-type="fig" rid="F3">3C, D</xref>). Generally, fruit color in <italic><tp:taxon-name><tp:taxon-name-part taxon-name-part-type="genus" reg="Xylopia">Xylopia</tp:taxon-name-part></tp:taxon-name></italic> is not helpful for identification, changing as the monocarps mature, but in this case, the red stripe is present up to the final maturation of the fruit, as marked by dehiscence of the monocarps (Fig. <xref ref-type="fig" rid="F3">3D</xref>). The shoot tips of <italic><tp:taxon-name><tp:taxon-name-part taxon-name-part-type="genus" reg="Xylopia">X.</tp:taxon-name-part> <tp:taxon-name-part taxon-name-part-type="species" reg="rubrolineata">rubrolineata</tp:taxon-name-part></tp:taxon-name></italic> and all species of XY-peruviana were found to have a pseudoterminal vegetative bud covered by bud scales; the subtending leaf usually remains attached (Fig. <xref ref-type="fig" rid="F1">1F</xref>).</p><p><italic><tp:taxon-name><tp:taxon-name-part taxon-name-part-type="genus" reg="Xylopia">Xylopia</tp:taxon-name-part> <tp:taxon-name-part taxon-name-part-type="species" reg="egleriana">egleriana</tp:taxon-name-part></tp:taxon-name></italic> Aristeg. ex Maas, known from one incomplete collection from the Jarí River basin of Pará, Brazil (<xref ref-type="bibr" rid="B39">Maas et al. 1993</xref>), was examined because it overlaps in distribution with <italic><tp:taxon-name><tp:taxon-name-part taxon-name-part-type="genus" reg="Xylopia">X.</tp:taxon-name-part> <tp:taxon-name-part taxon-name-part-type="species" reg="rubrolineata">rubrolineata</tp:taxon-name-part></tp:taxon-name></italic>. <italic><tp:taxon-name><tp:taxon-name-part taxon-name-part-type="genus" reg="Xylopia">Xylopia</tp:taxon-name-part> <tp:taxon-name-part taxon-name-part-type="species" reg="egleriana">egleriana</tp:taxon-name-part></tp:taxon-name></italic>, however, has shorter, thicker leaves rounded at the base, adaxially sunken secondary veins, distinctly connate sepals, and coarse ferruginous hairs on the floral parts. <xref ref-type="bibr" rid="B39">Maas et al. (1993)</xref> suggested a relationship of <italic><tp:taxon-name><tp:taxon-name-part taxon-name-part-type="genus" reg="Xylopia">X.</tp:taxon-name-part> <tp:taxon-name-part taxon-name-part-type="species" reg="egleriana">egleriana</tp:taxon-name-part></tp:taxon-name></italic> to <italic><tp:taxon-name><tp:taxon-name-part taxon-name-part-type="genus" reg="Xylopia">X.</tp:taxon-name-part> <tp:taxon-name-part taxon-name-part-type="species" reg="cuspidata">cuspidata</tp:taxon-name-part></tp:taxon-name></italic> and similar species, but it was not sequenced for molecular phylogenetic placement in the most recent study of the genus (<xref ref-type="bibr" rid="B44">Nge et al. 2026</xref>).</p></tp:treatment-sec><tp:treatment-sec><!--Section generated to contain objects referenced in tp:taxon-treatment.--><fig id="F1" position="float" orientation="portrait"><object-id xmlns:xlink="http://www.w3.org/1999/xlink" content-type="doi" xlink:type="simple">10.3897/phytokeys.277.188891.figure1</object-id><object-id xmlns:xlink="http://www.w3.org/1999/xlink" content-type="arpha" xlink:type="simple">659E2183-8C67-5871-BEFF-30F3F644000A</object-id><label>Figure 1.</label><caption><p>Morphological aspects of cauliflorous Neotropical species of <italic><tp:taxon-name><tp:taxon-name-part taxon-name-part-type="genus" reg="Xylopia">Xylopia</tp:taxon-name-part></tp:taxon-name></italic> and of the <italic><tp:taxon-name><tp:taxon-name-part taxon-name-part-type="genus" reg="Xylopia">Xylopia</tp:taxon-name-part></tp:taxon-name></italic> XY-peruviana clade. <bold>A</bold>. Twigs and flower buds of <italic><tp:taxon-name><tp:taxon-name-part taxon-name-part-type="genus" reg="Xylopia">X.</tp:taxon-name-part> <tp:taxon-name-part taxon-name-part-type="species" reg="benthamii">benthamii</tp:taxon-name-part></tp:taxon-name></italic>, Presidente Figueiredo, Amazonas, Brazil, 13 January 2024, E. D. Koch; <bold>B</bold>. Fruit of <italic><tp:taxon-name><tp:taxon-name-part taxon-name-part-type="genus" reg="Xylopia">X.</tp:taxon-name-part> <tp:taxon-name-part taxon-name-part-type="species" reg="ochrantha">ochrantha</tp:taxon-name-part></tp:taxon-name></italic>, Linhares, Espírito Santo, Brazil, 8 October 2022, J. N. F. Rizzo; <bold>C</bold>. Flower of <italic><tp:taxon-name><tp:taxon-name-part taxon-name-part-type="genus" reg="Xylopia">X.</tp:taxon-name-part> <tp:taxon-name-part taxon-name-part-type="species" reg="benthamii">benthamii</tp:taxon-name-part></tp:taxon-name></italic>, December 2023, Í. Rocha; <bold>D</bold>. Twig of <italic><tp:taxon-name><tp:taxon-name-part taxon-name-part-type="genus" reg="Xylopia">X.</tp:taxon-name-part> <tp:taxon-name-part taxon-name-part-type="species" reg="decorticans">decorticans</tp:taxon-name-part></tp:taxon-name></italic>, Santa Maria de Jetibá, Espírito Santo, Brazil, 4 October 2023, L. Calazans; <bold>E</bold>. Side view of flower bud and flower of <italic><tp:taxon-name><tp:taxon-name-part taxon-name-part-type="genus" reg="Xylopia">X.</tp:taxon-name-part> <tp:taxon-name-part taxon-name-part-type="species" reg="crinita">crinita</tp:taxon-name-part></tp:taxon-name></italic>, Pastaza Canton, Ecuador, 19 September 2022, T. L. P. Couvreur; <bold>F</bold>. Shoot apex of <italic><tp:taxon-name><tp:taxon-name-part taxon-name-part-type="genus" reg="Xylopia">X.</tp:taxon-name-part> <tp:taxon-name-part taxon-name-part-type="species" reg="peruviana">peruviana</tp:taxon-name-part></tp:taxon-name></italic> R.E. Fr., showing, left to right, the terminal bud scar, pseudoterminal bud, and petiole of leaf, from <italic>Williams 6192</italic> (US), D. M. Johnson; <bold>G</bold>. Flower of <italic><tp:taxon-name><tp:taxon-name-part taxon-name-part-type="genus" reg="Xylopia">X.</tp:taxon-name-part> <tp:taxon-name-part taxon-name-part-type="species" reg="longicuspis">longicuspis</tp:taxon-name-part></tp:taxon-name></italic>, Pastaza Canton, Ecuador, 21 September 2022, T. L. P. Couvreur; <bold>H</bold>. Inflorescence of <italic><tp:taxon-name><tp:taxon-name-part taxon-name-part-type="genus" reg="Xylopia">X.</tp:taxon-name-part> <tp:taxon-name-part taxon-name-part-type="species" reg="ulei">ulei</tp:taxon-name-part></tp:taxon-name></italic> Diels, Pastaza Canton, Ecuador, 21 September 2022, T. L. P. Couvreur; <bold>I</bold>. Flower, apical view, of <italic><tp:taxon-name><tp:taxon-name-part taxon-name-part-type="genus" reg="Xylopia">X.</tp:taxon-name-part> <tp:taxon-name-part taxon-name-part-type="species" reg="ochrantha">ochrantha</tp:taxon-name-part></tp:taxon-name></italic>, Pernambuco, Brazil, April 2010, T. Leão. Photographs used under the terms of the Creative Commons license for iNaturalist.</p></caption><graphic xmlns:xlink="http://www.w3.org/1999/xlink" xlink:href="phytokeys-277-041_article-188891__-g001.jpg" id="oo_1709955.jpg" position="float" orientation="portrait" xlink:type="simple"><uri content-type="original_file" xlink:type="simple">https://binary.pensoft.net/fig/1709955</uri></graphic></fig></tp:treatment-sec><ref-list><ref id="B55"><mixed-citation xmlns:xlink="http://www.w3.org/1999/xlink" xlink:type="simple">Rocha LGd, Marimon Jr BH, Barradas AdC, Carvalho MACd, Soares CRA, Marimon BS, Ribeiro GHPdM, Oliveira EAd, Elias F, Emidio Jr C, Silva DRd, Garcia ML, Filho JAdR, Zortea M, Moreira ES, Domingues SCdO, Matricardi EAT, Galbraith D, Feldpausch TR, Oliveras I, Phillips OL (2025) Fire-induced floristic and structural degradation across a vegetation gradient in the southern Amazon. Forests 16: 1218. <ext-link xlink:href="10.3390/f16081218" ext-link-type="doi" xlink:type="simple">https://doi.org/10.3390/f16081218</ext-link></mixed-citation></ref><ref id="B27"><mixed-citation xmlns:xlink="http://www.w3.org/1999/xlink" xlink:type="simple">IUCN (2012) IUCN Red List categories and criteria, Version 3.1, 2<sup>nd</sup> Edn. Gland, Switzerland and Cambridge, UK, IUCN.</mixed-citation></ref><ref id="B39"><mixed-citation xmlns:xlink="http://www.w3.org/1999/xlink" xlink:type="simple">Maas PJM, Koek-Noorman J, Westra LYT (1993) Studies in <tp:taxon-name><tp:taxon-name-part taxon-name-part-type="family">Annonaceae</tp:taxon-name-part></tp:taxon-name>. XVIII. New species from the Neotropics and miscellaneous notes. Botanische Jahrbücher für Systematik, Pflanzengeschichte und Pflanzengeographie 115: 77–95.</mixed-citation></ref><ref id="B44"><mixed-citation xmlns:xlink="http://www.w3.org/1999/xlink" xlink:type="simple">Nge FJ, Johnson DM, Murray NA, Holzmeyer L, Floyd K, Stull G, Soulé VRC, Sepulchre P, Tardif D, Rodrigues-Vaz C, Couvreur TLP (2026) Synchronous Miocene radiations and geographic-dependent diversification of pantropical <italic><tp:taxon-name><tp:taxon-name-part taxon-name-part-type="genus">Xylopia</tp:taxon-name-part></tp:taxon-name></italic> (<tp:taxon-name><tp:taxon-name-part taxon-name-part-type="family">Annonaceae</tp:taxon-name-part></tp:taxon-name>). Molecular Phylogenetics and Evolution 215: 108485. <ext-link xlink:href="10.1016/j.ympev.2025.108485" ext-link-type="doi" xlink:type="simple">https://doi.org/10.1016/j.ympev.2025.108485</ext-link></mixed-citation></ref></ref-list></tp:taxon-treatment>
