# Supplementary material for: A new species of Xylopia (Annonaceae) from the Amazon Basin, with a review of trunciflorous cauliflory in the genus
Source: PhytoKeys. 2026 Jul 7;277:41–64. doi: 10.3897/phytokeys.277.188891 (PMC13370152; doi:10.3897/phytokeys.277.188891)
Supplement: Supplementary material 1 — Xylopia ochrantha KML file [file phytokeys-277-041_article-188891__-s001.kml › doc.kml]

<?xml version="1.0" encoding="UTF-8"?>
<kml xmlns="http://www.opengis.net/kml/2.2" xmlns:gx="http://www.google.com/kml/ext/2.2" xmlns:kml="http://www.opengis.net/kml/2.2" xmlns:atom="http://www.w3.org/2005/Atom">
<Document>
	<name>Xylopia ochrantha.kmz</name>
	<atom:link rel="app" href="https://www.google.com/earth/about/versions/#earth-pro" title="Google Earth Pro 7.3.6.10441"></atom:link>
	<StyleMap id="m_ylw-pushpin">
		<Pair>
			<key>normal</key>
			<styleUrl>#s_ylw-pushpin0</styleUrl>
		</Pair>
		<Pair>
			<key>highlight</key>
			<styleUrl>#s_ylw-pushpin_hl1</styleUrl>
		</Pair>
	</StyleMap>
	<StyleMap id="m_ylw-pushpin0">
		<Pair>
			<key>normal</key>
			<styleUrl>#s_ylw-pushpin</styleUrl>
		</Pair>
		<Pair>
			<key>highlight</key>
			<styleUrl>#s_ylw-pushpin_hl0</styleUrl>
		</Pair>
	</StyleMap>
	<StyleMap id="m_ylw-pushpin1">
		<Pair>
			<key>normal</key>
			<styleUrl>#s_ylw-pushpin1</styleUrl>
		</Pair>
		<Pair>
			<key>highlight</key>
			<styleUrl>#s_ylw-pushpin_hl</styleUrl>
		</Pair>
	</StyleMap>
	<Style id="s_ylw-pushpin">
		<IconStyle>
			<scale>1.1</scale>
			<Icon>
				<href>http://maps.google.com/mapfiles/kml/pushpin/ylw-pushpin.png</href>
			</Icon>
			<hotSpot x="20" y="2" xunits="pixels" yunits="pixels"/>
		</IconStyle>
	</Style>
	<Style id="s_ylw-pushpin0">
		<IconStyle>
			<scale>1.1</scale>
			<Icon>
				<href>http://maps.google.com/mapfiles/kml/pushpin/ylw-pushpin.png</href>
			</Icon>
			<hotSpot x="20" y="2" xunits="pixels" yunits="pixels"/>
		</IconStyle>
	</Style>
	<Style id="s_ylw-pushpin1">
		<IconStyle>
			<scale>1.1</scale>
			<Icon>
				<href>http://maps.google.com/mapfiles/kml/pushpin/ylw-pushpin.png</href>
			</Icon>
			<hotSpot x="20" y="2" xunits="pixels" yunits="pixels"/>
		</IconStyle>
	</Style>
	<Style id="s_ylw-pushpin_hl">
		<IconStyle>
			<scale>1.3</scale>
			<Icon>
				<href>http://maps.google.com/mapfiles/kml/pushpin/ylw-pushpin.png</href>
			</Icon>
			<hotSpot x="20" y="2" xunits="pixels" yunits="pixels"/>
		</IconStyle>
	</Style>
	<Style id="s_ylw-pushpin_hl0">
		<IconStyle>
			<scale>1.3</scale>
			<Icon>
				<href>http://maps.google.com/mapfiles/kml/pushpin/ylw-pushpin.png</href>
			</Icon>
			<hotSpot x="20" y="2" xunits="pixels" yunits="pixels"/>
		</IconStyle>
	</Style>
	<Style id="s_ylw-pushpin_hl1">
		<IconStyle>
			<scale>1.3</scale>
			<Icon>
				<href>http://maps.google.com/mapfiles/kml/pushpin/ylw-pushpin.png</href>
			</Icon>
			<hotSpot x="20" y="2" xunits="pixels" yunits="pixels"/>
		</IconStyle>
	</Style>
	<Folder>
		<name>Xylopia ochrantha</name>
		<open>1</open>
		<Placemark>
			<name>Thomas et al. 8182</name>
			<LookAt>
				<longitude>-48.66302531773648</longitude>
				<latitude>-13.9634941761349</latitude>
				<altitude>0</altitude>
				<heading>-7.083596391087206</heading>
				<tilt>0.5737318716088854</tilt>
				<range>3024932.787928361</range>
				<gx:altitudeMode>relativeToSeaFloor</gx:altitudeMode>
			</LookAt>
			<styleUrl>#m_ylw-pushpin0</styleUrl>
			<Point>
				<gx:drawOrder>1</gx:drawOrder>
				<coordinates>-39.01666666666667,-14.41666666666667,0</coordinates>
			</Point>
		</Placemark>
		<Placemark>
			<name>Silva L.A et al 1805</name>
			<LookAt>
				<longitude>-38.82857061094117</longitude>
				<latitude>-15.87363283960664</latitude>
				<altitude>0</altitude>
				<heading>-2.306987554567602</heading>
				<tilt>0</tilt>
				<range>47974.65202191598</range>
				<gx:altitudeMode>relativeToSeaFloor</gx:altitudeMode>
			</LookAt>
			<styleUrl>#m_ylw-pushpin</styleUrl>
			<Point>
				<gx:drawOrder>1</gx:drawOrder>
				<coordinates>-38.8810311547487,-15.86487732924187,0</coordinates>
			</Point>
		</Placemark>
		<Placemark>
			<name>Liene et al 3841</name>
			<LookAt>
				<longitude>-43.39085533183633</longitude>
				<latitude>-23.01454776366806</latitude>
				<altitude>0</altitude>
				<heading>-1.060519315722132</heading>
				<tilt>11.286949406854</tilt>
				<range>3645.194093782161</range>
				<gx:altitudeMode>relativeToSeaFloor</gx:altitudeMode>
			</LookAt>
			<styleUrl>#m_ylw-pushpin</styleUrl>
			<Point>
				<gx:drawOrder>1</gx:drawOrder>
				<coordinates>-43.39835325392939,-23.00861273144119,0</coordinates>
			</Point>
		</Placemark>
		<Placemark>
			<name>Folli 63</name>
			<LookAt>
				<longitude>-40.04233977878466</longitude>
				<latitude>-19.40850775872091</latitude>
				<altitude>0</altitude>
				<heading>-2.040763224846232</heading>
				<tilt>2.676532075187195</tilt>
				<range>22320.49800766246</range>
				<gx:altitudeMode>relativeToSeaFloor</gx:altitudeMode>
			</LookAt>
			<styleUrl>#m_ylw-pushpin</styleUrl>
			<Point>
				<gx:drawOrder>1</gx:drawOrder>
				<coordinates>-40.06513225007583,-19.40116500363391,0</coordinates>
			</Point>
		</Placemark>
		<Placemark>
			<name>Sucre et al. 5023</name>
			<LookAt>
				<longitude>-43.41899120673757</longitude>
				<latitude>-23.00236220326154</latitude>
				<altitude>0</altitude>
				<heading>-0.6999857236225638</heading>
				<tilt>11.75851740238959</tilt>
				<range>1526.408839563175</range>
				<gx:altitudeMode>relativeToSeaFloor</gx:altitudeMode>
			</LookAt>
			<styleUrl>#m_ylw-pushpin</styleUrl>
			<Point>
				<gx:drawOrder>1</gx:drawOrder>
				<coordinates>-43.42191882532819,-23.00262610251225,0</coordinates>
			</Point>
		</Placemark>
		<Placemark>
			<name>Araujo &amp; Maciel 4655</name>
			<LookAt>
				<longitude>-41.58902053471937</longitude>
				<latitude>-22.25621615645569</latitude>
				<altitude>0</altitude>
				<heading>-0.5349856063528959</heading>
				<tilt>7.914418663826134</tilt>
				<range>5755.723228169196</range>
				<gx:altitudeMode>relativeToSeaFloor</gx:altitudeMode>
			</LookAt>
			<styleUrl>#m_ylw-pushpin</styleUrl>
			<Point>
				<gx:drawOrder>1</gx:drawOrder>
				<coordinates>-41.58110820889446,-22.24971173941784,0</coordinates>
			</Point>
		</Placemark>
		<Placemark>
			<name>Santos 881</name>
			<LookAt>
				<longitude>-55.81558052770882</longitude>
				<latitude>-6.53080670387705</latitude>
				<altitude>0</altitude>
				<heading>-1.96266817404082</heading>
				<tilt>0</tilt>
				<range>4102157.91995165</range>
				<gx:altitudeMode>relativeToSeaFloor</gx:altitudeMode>
			</LookAt>
			<styleUrl>#m_ylw-pushpin1</styleUrl>
			<Point>
				<gx:drawOrder>1</gx:drawOrder>
				<coordinates>-39.559,-16.573,0</coordinates>
			</Point>
		</Placemark>
		<Placemark>
			<name>M. Oliveira &amp; A. Grilo 664</name>
			<LookAt>
				<longitude>-55.81558052770882</longitude>
				<latitude>-6.53080670387705</latitude>
				<altitude>0</altitude>
				<heading>-1.96266817404082</heading>
				<tilt>0</tilt>
				<range>4102157.91995165</range>
				<gx:altitudeMode>relativeToSeaFloor</gx:altitudeMode>
			</LookAt>
			<styleUrl>#m_ylw-pushpin1</styleUrl>
			<Point>
				<gx:drawOrder>1</gx:drawOrder>
				<coordinates>-35.951,-8.968999999999999,0</coordinates>
			</Point>
		</Placemark>
		<Placemark>
			<name>D.R. Siqueira et al. 156</name>
			<LookAt>
				<longitude>-55.81558052770882</longitude>
				<latitude>-6.53080670387705</latitude>
				<altitude>0</altitude>
				<heading>-1.96266817404082</heading>
				<tilt>0</tilt>
				<range>4102157.91995165</range>
				<gx:altitudeMode>relativeToSeaFloor</gx:altitudeMode>
			</LookAt>
			<styleUrl>#m_ylw-pushpin1</styleUrl>
			<Point>
				<gx:drawOrder>1</gx:drawOrder>
				<coordinates>-34.998,-8.300000000000001,0</coordinates>
			</Point>
		</Placemark>
		<Placemark>
			<name>M.L. Bazante &amp; M. Alves 1095</name>
			<LookAt>
				<longitude>-55.81558052770882</longitude>
				<latitude>-6.53080670387705</latitude>
				<altitude>0</altitude>
				<heading>-1.96266817404082</heading>
				<tilt>0</tilt>
				<range>4102157.91995165</range>
				<gx:altitudeMode>relativeToSeaFloor</gx:altitudeMode>
			</LookAt>
			<styleUrl>#m_ylw-pushpin1</styleUrl>
			<Point>
				<gx:drawOrder>1</gx:drawOrder>
				<coordinates>-37.68,-9.033000000000001,0</coordinates>
			</Point>
		</Placemark>
	</Folder>
</Document>
</kml>
