# Supplementary material for: A new species of Xylopia (Annonaceae) from the Amazon Basin, with a review of trunciflorous cauliflory in the genus
Source: PhytoKeys. 2026 Jul 7;277:41–64. doi: 10.3897/phytokeys.277.188891 (PMC13370152; doi:10.3897/phytokeys.277.188891)
Supplement: Supplementary material 2 — Xylopia peruviana KML file [file phytokeys-277-041_article-188891__-s002.kml › doc.kml]

<?xml version="1.0" encoding="UTF-8"?>
<kml xmlns="http://www.opengis.net/kml/2.2" xmlns:gx="http://www.google.com/kml/ext/2.2" xmlns:kml="http://www.opengis.net/kml/2.2" xmlns:atom="http://www.w3.org/2005/Atom">
<Document>
	<name>Xylopia peruviana.kmz</name>
	<open>1</open>
	<atom:link rel="app" href="https://www.google.com/earth/about/versions/#earth-pro" title="Google Earth Pro 7.3.6.10441"></atom:link>
	<StyleMap id="m_ylw-pushpin">
		<Pair>
			<key>normal</key>
			<styleUrl>#s_ylw-pushpin0</styleUrl>
		</Pair>
		<Pair>
			<key>highlight</key>
			<styleUrl>#s_ylw-pushpin_hl00</styleUrl>
		</Pair>
	</StyleMap>
	<Style id="s_ylw-pushpin0">
		<IconStyle>
			<scale>1.1</scale>
			<Icon>
				<href>http://maps.google.com/mapfiles/kml/pushpin/ylw-pushpin.png</href>
			</Icon>
			<hotSpot x="20" y="2" xunits="pixels" yunits="pixels"/>
		</IconStyle>
	</Style>
	<Style id="s_ylw-pushpin_hl00">
		<IconStyle>
			<scale>1.3</scale>
			<Icon>
				<href>http://maps.google.com/mapfiles/kml/pushpin/ylw-pushpin.png</href>
			</Icon>
			<hotSpot x="20" y="2" xunits="pixels" yunits="pixels"/>
		</IconStyle>
	</Style>
	<Folder>
		<name>Xylopia peruviana</name>
		<open>1</open>
		<Placemark>
			<name>William L. 6192</name>
			<LookAt>
				<longitude>-76.72655261910222</longitude>
				<latitude>-6.16810179827954</latitude>
				<altitude>0</altitude>
				<heading>0.3608734800382974</heading>
				<tilt>0</tilt>
				<range>97476.01771746622</range>
				<gx:altitudeMode>relativeToSeaFloor</gx:altitudeMode>
			</LookAt>
			<styleUrl>#m_ylw-pushpin</styleUrl>
			<Point>
				<gx:drawOrder>1</gx:drawOrder>
				<coordinates>-76.95328191844817,-6.03289651499183,0</coordinates>
			</Point>
		</Placemark>
		<Placemark>
			<name>Maas P.J.M. et al 5953</name>
			<LookAt>
				<longitude>-76.16482075634545</longitude>
				<latitude>-6.775189561997825</latitude>
				<altitude>0</altitude>
				<heading>0.1274515664725429</heading>
				<tilt>0</tilt>
				<range>115558.5635054778</range>
				<gx:altitudeMode>relativeToSeaFloor</gx:altitudeMode>
			</LookAt>
			<styleUrl>#m_ylw-pushpin</styleUrl>
			<Point>
				<gx:drawOrder>1</gx:drawOrder>
				<coordinates>-76.34335310163813,-6.816181174756246,0</coordinates>
			</Point>
		</Placemark>
	</Folder>
</Document>
</kml>
