# Supplementary material for: A new species of Xylopia (Annonaceae) from the Amazon Basin, with a review of trunciflorous cauliflory in the genus
Source: PhytoKeys. 2026 Jul 7;277:41–64. doi: 10.3897/phytokeys.277.188891 (PMC13370152; doi:10.3897/phytokeys.277.188891)
Supplement: Supplementary material 3 — Xylopia rubrolineata KML file [file phytokeys-277-041_article-188891__-s003.kml › doc.kml]

<?xml version="1.0" encoding="UTF-8"?>
<kml xmlns="http://www.opengis.net/kml/2.2" xmlns:gx="http://www.google.com/kml/ext/2.2" xmlns:kml="http://www.opengis.net/kml/2.2" xmlns:atom="http://www.w3.org/2005/Atom">
<Document>
	<name>Xylopia unidentified species 2025.kmz</name>
	<open>1</open>
	<atom:link rel="app" href="https://www.google.com/earth/about/versions/#earth-pro" title="Google Earth Pro 7.3.6.10441"></atom:link>
	<StyleMap id="m_ylw-pushpin">
		<Pair>
			<key>normal</key>
			<styleUrl>#s_ylw-pushpin1</styleUrl>
		</Pair>
		<Pair>
			<key>highlight</key>
			<styleUrl>#s_ylw-pushpin_hl1</styleUrl>
		</Pair>
	</StyleMap>
	<StyleMap id="m_ylw-pushpin0">
		<Pair>
			<key>normal</key>
			<styleUrl>#s_ylw-pushpin2</styleUrl>
		</Pair>
		<Pair>
			<key>highlight</key>
			<styleUrl>#s_ylw-pushpin_hl00</styleUrl>
		</Pair>
	</StyleMap>
	<StyleMap id="m_ylw-pushpin1">
		<Pair>
			<key>normal</key>
			<styleUrl>#s_ylw-pushpin0</styleUrl>
		</Pair>
		<Pair>
			<key>highlight</key>
			<styleUrl>#s_ylw-pushpin_hl0</styleUrl>
		</Pair>
	</StyleMap>
	<StyleMap id="m_ylw-pushpin2">
		<Pair>
			<key>normal</key>
			<styleUrl>#s_ylw-pushpin</styleUrl>
		</Pair>
		<Pair>
			<key>highlight</key>
			<styleUrl>#s_ylw-pushpin_hl</styleUrl>
		</Pair>
	</StyleMap>
	<Style id="s_ylw-pushpin">
		<IconStyle>
			<scale>1.1</scale>
			<Icon>
				<href>http://maps.google.com/mapfiles/kml/pushpin/ylw-pushpin.png</href>
			</Icon>
			<hotSpot x="20" y="2" xunits="pixels" yunits="pixels"/>
		</IconStyle>
	</Style>
	<Style id="s_ylw-pushpin0">
		<IconStyle>
			<scale>1.1</scale>
			<Icon>
				<href>http://maps.google.com/mapfiles/kml/pushpin/ylw-pushpin.png</href>
			</Icon>
			<hotSpot x="20" y="2" xunits="pixels" yunits="pixels"/>
		</IconStyle>
	</Style>
	<Style id="s_ylw-pushpin1">
		<IconStyle>
			<scale>1.1</scale>
			<Icon>
				<href>http://maps.google.com/mapfiles/kml/pushpin/ylw-pushpin.png</href>
			</Icon>
			<hotSpot x="20" y="2" xunits="pixels" yunits="pixels"/>
		</IconStyle>
	</Style>
	<Style id="s_ylw-pushpin2">
		<IconStyle>
			<scale>1.1</scale>
			<Icon>
				<href>http://maps.google.com/mapfiles/kml/pushpin/ylw-pushpin.png</href>
			</Icon>
			<hotSpot x="20" y="2" xunits="pixels" yunits="pixels"/>
		</IconStyle>
	</Style>
	<Style id="s_ylw-pushpin_hl">
		<IconStyle>
			<scale>1.3</scale>
			<Icon>
				<href>http://maps.google.com/mapfiles/kml/pushpin/ylw-pushpin.png</href>
			</Icon>
			<hotSpot x="20" y="2" xunits="pixels" yunits="pixels"/>
		</IconStyle>
	</Style>
	<Style id="s_ylw-pushpin_hl0">
		<IconStyle>
			<scale>1.3</scale>
			<Icon>
				<href>http://maps.google.com/mapfiles/kml/pushpin/ylw-pushpin.png</href>
			</Icon>
			<hotSpot x="20" y="2" xunits="pixels" yunits="pixels"/>
		</IconStyle>
	</Style>
	<Style id="s_ylw-pushpin_hl00">
		<IconStyle>
			<scale>1.3</scale>
			<Icon>
				<href>http://maps.google.com/mapfiles/kml/pushpin/ylw-pushpin.png</href>
			</Icon>
			<hotSpot x="20" y="2" xunits="pixels" yunits="pixels"/>
		</IconStyle>
	</Style>
	<Style id="s_ylw-pushpin_hl1">
		<IconStyle>
			<scale>1.3</scale>
			<Icon>
				<href>http://maps.google.com/mapfiles/kml/pushpin/ylw-pushpin.png</href>
			</Icon>
			<hotSpot x="20" y="2" xunits="pixels" yunits="pixels"/>
		</IconStyle>
	</Style>
	<Folder>
		<name>Xylopia unidentified species 2025</name>
		<open>1</open>
		<Placemark>
			<name>E.de Oliveira 3504</name>
			<LookAt>
				<longitude>-52.767702862614</longitude>
				<latitude>-0.8178196026802556</latitude>
				<altitude>0</altitude>
				<heading>0.3131131243828969</heading>
				<tilt>0</tilt>
				<range>1353172.692987268</range>
				<gx:altitudeMode>relativeToSeaFloor</gx:altitudeMode>
			</LookAt>
			<styleUrl>#m_ylw-pushpin0</styleUrl>
			<Point>
				<gx:drawOrder>1</gx:drawOrder>
				<coordinates>-52.48408888888889,-0.9515,0</coordinates>
			</Point>
		</Placemark>
		<Placemark>
			<name>Santos, M. R., 495</name>
			<LookAt>
				<longitude>-52.47514189229904</longitude>
				<latitude>-0.9569998230780646</latitude>
				<altitude>0</altitude>
				<heading>0.275443671746598</heading>
				<tilt>0.03971599211903532</tilt>
				<range>17936.92881682059</range>
				<gx:altitudeMode>relativeToSeaFloor</gx:altitudeMode>
			</LookAt>
			<styleUrl>#m_ylw-pushpin0</styleUrl>
			<Point>
				<gx:drawOrder>1</gx:drawOrder>
				<coordinates>-52.54094000000001,-0.8585700000000001,0</coordinates>
			</Point>
		</Placemark>
		<Placemark>
			<name>E.de Oliveira 3540</name>
			<LookAt>
				<longitude>-53.01206481151523</longitude>
				<latitude>0.6137107388425445</latitude>
				<altitude>0</altitude>
				<heading>0.217583240661364</heading>
				<tilt>11.17623115926238</tilt>
				<range>185048.9182207043</range>
				<gx:altitudeMode>relativeToSeaFloor</gx:altitudeMode>
			</LookAt>
			<styleUrl>#m_ylw-pushpin0</styleUrl>
			<Point>
				<gx:drawOrder>1</gx:drawOrder>
				<coordinates>-52.51095999999999,-0.8605900000000001,0</coordinates>
			</Point>
		</Placemark>
		<Placemark>
			<name>Sperling 6089</name>
			<LookAt>
				<longitude>-50.15047271314335</longitude>
				<latitude>-5.050505571069056</latitude>
				<altitude>0</altitude>
				<heading>0.1100765884927739</heading>
				<tilt>0.3738077655052028</tilt>
				<range>434236.2301961643</range>
				<gx:altitudeMode>relativeToSeaFloor</gx:altitudeMode>
			</LookAt>
			<styleUrl>#m_ylw-pushpin0</styleUrl>
			<Point>
				<gx:drawOrder>1</gx:drawOrder>
				<coordinates>-50.5,-5.883333333333334,0</coordinates>
			</Point>
		</Placemark>
		<Placemark>
			<name>Sperling 6243</name>
			<LookAt>
				<longitude>-50.49962350638953</longitude>
				<latitude>-5.880653120357499</latitude>
				<altitude>0</altitude>
				<heading>-0.02776381589285616</heading>
				<tilt>18.97915803966019</tilt>
				<range>4728.71575751453</range>
				<gx:altitudeMode>relativeToSeaFloor</gx:altitudeMode>
			</LookAt>
			<styleUrl>#m_ylw-pushpin0</styleUrl>
			<Point>
				<gx:drawOrder>1</gx:drawOrder>
				<coordinates>-50.26666666666668,-6.083333333333333,0</coordinates>
			</Point>
		</Placemark>
		<Placemark>
			<name>Secco 393</name>
			<LookAt>
				<longitude>-50.27150954271425</longitude>
				<latitude>-6.066917673380164</latitude>
				<altitude>0</altitude>
				<heading>0.0005681458088814466</heading>
				<tilt>48.1264222001852</tilt>
				<range>53327.91706859426</range>
				<gx:altitudeMode>relativeToSeaFloor</gx:altitudeMode>
			</LookAt>
			<styleUrl>#m_ylw-pushpin0</styleUrl>
			<Point>
				<gx:drawOrder>1</gx:drawOrder>
				<coordinates>-49.12777999999999,-5.36879,0</coordinates>
			</Point>
		</Placemark>
		<Placemark>
			<name>Maciel 780</name>
			<LookAt>
				<longitude>-49.13004156994693</longitude>
				<latitude>-5.367151476091715</latitude>
				<altitude>0</altitude>
				<heading>-0.0008717734728392542</heading>
				<tilt>19.48359196044244</tilt>
				<range>7893.732421309436</range>
				<gx:altitudeMode>relativeToSeaFloor</gx:altitudeMode>
			</LookAt>
			<styleUrl>#m_ylw-pushpin0</styleUrl>
			<Point>
				<gx:drawOrder>1</gx:drawOrder>
				<coordinates>-49.11714,-5.37325,0</coordinates>
			</Point>
		</Placemark>
		<Placemark>
			<name>Silva AS 10</name>
			<LookAt>
				<longitude>-49.12260167889998</longitude>
				<latitude>-5.367803823627408</latitude>
				<altitude>0</altitude>
				<heading>-0.001644067154838548</heading>
				<tilt>21.29004882224385</tilt>
				<range>5189.253754510432</range>
				<gx:altitudeMode>relativeToSeaFloor</gx:altitudeMode>
			</LookAt>
			<styleUrl>#m_ylw-pushpin0</styleUrl>
			<Point>
				<gx:drawOrder>1</gx:drawOrder>
				<coordinates>-49.12309,-5.36712,0</coordinates>
			</Point>
		</Placemark>
		<Placemark>
			<name>Miranda et al. 382</name>
			<Camera>
				<longitude>-49.58454234107794</longitude>
				<latitude>-3.802747383770635</latitude>
				<altitude>8558.074640016055</altitude>
				<heading>0.5375891589208311</heading>
				<tilt>14.13528216796049</tilt>
				<roll>0.7569542448341162</roll>
				<gx:altitudeMode>relativeToSeaFloor</gx:altitudeMode>
			</Camera>
			<styleUrl>#m_ylw-pushpin0</styleUrl>
			<Point>
				<gx:drawOrder>1</gx:drawOrder>
				<coordinates>-49.65082,-3.75794,0</coordinates>
			</Point>
		</Placemark>
		<Placemark>
			<name>Prance, G. T., et al. 5646</name>
			<LookAt>
				<longitude>-60.03804316587787</longitude>
				<latitude>-3.046427730627994</latitude>
				<altitude>0</altitude>
				<heading>0.05202200213577798</heading>
				<tilt>1.457146173027799</tilt>
				<range>15914.04003724009</range>
				<gx:altitudeMode>relativeToSeaFloor</gx:altitudeMode>
			</LookAt>
			<styleUrl>#m_ylw-pushpin0</styleUrl>
			<Point>
				<gx:drawOrder>1</gx:drawOrder>
				<coordinates>-65,-9.41666,0</coordinates>
			</Point>
		</Placemark>
		<Placemark>
			<name>Labiak, P.H. 6263</name>
			<LookAt>
				<longitude>-64.90182291216408</longitude>
				<latitude>-9.567608974676149</latitude>
				<altitude>0</altitude>
				<heading>0.2936536080517038</heading>
				<tilt>0.1525275399339475</tilt>
				<range>66012.88366321124</range>
				<gx:altitudeMode>relativeToSeaFloor</gx:altitudeMode>
			</LookAt>
			<styleUrl>#m_ylw-pushpin0</styleUrl>
			<Point>
				<gx:drawOrder>1</gx:drawOrder>
				<coordinates>-61.90694444444444,-10.145,0</coordinates>
			</Point>
		</Placemark>
		<Placemark>
			<name>Daly, D.C., et al. 6265</name>
			<Camera>
				<longitude>-64.53876833637028</longitude>
				<latitude>-10.98899164368614</latitude>
				<altitude>603794.3931404209</altitude>
				<heading>55.65319992343323</heading>
				<tilt>0.1152390558985577</tilt>
				<roll>58.01362094075636</roll>
				<gx:altitudeMode>relativeToSeaFloor</gx:altitudeMode>
			</Camera>
			<styleUrl>#m_ylw-pushpin2</styleUrl>
			<Point>
				<gx:drawOrder>1</gx:drawOrder>
				<coordinates>-65.51200497220256,-10.74918347501309,0</coordinates>
			</Point>
		</Placemark>
		<Placemark>
			<name>K00447378</name>
			<LookAt>
				<longitude>137.9107769761495</longitude>
				<latitude>-14.91037385323827</latitude>
				<altitude>0</altitude>
				<heading>63.56304288110989</heading>
				<tilt>0</tilt>
				<range>5066381.43683733</range>
				<gx:altitudeMode>relativeToSeaFloor</gx:altitudeMode>
			</LookAt>
			<styleUrl>#m_ylw-pushpin0</styleUrl>
			<Point>
				<gx:drawOrder>1</gx:drawOrder>
				<coordinates>-55.92083333333333,-9.630555555555556,0</coordinates>
			</Point>
		</Placemark>
		<Placemark>
			<name>K00044739</name>
			<LookAt>
				<longitude>-57.16656755187964</longitude>
				<latitude>-2.868219127739497</latitude>
				<altitude>0</altitude>
				<heading>-12.90361169486728</heading>
				<tilt>0</tilt>
				<range>5067028.264914863</range>
				<gx:altitudeMode>relativeToSeaFloor</gx:altitudeMode>
			</LookAt>
			<styleUrl>#m_ylw-pushpin0</styleUrl>
			<Point>
				<gx:drawOrder>1</gx:drawOrder>
				<coordinates>-55.92083333333333,-9.630555555555556,0</coordinates>
			</Point>
		</Placemark>
		<Placemark>
			<name>Zarucchi, J. L., et al., 3101</name>
			<LookAt>
				<longitude>-57.16656755187964</longitude>
				<latitude>-2.868219127739497</latitude>
				<altitude>0</altitude>
				<heading>-12.90361169486728</heading>
				<tilt>0</tilt>
				<range>5067028.264914863</range>
				<gx:altitudeMode>relativeToSeaFloor</gx:altitudeMode>
			</LookAt>
			<styleUrl>#m_ylw-pushpin0</styleUrl>
			<Point>
				<gx:drawOrder>1</gx:drawOrder>
				<coordinates>-57.28333333333333,-3.75,0</coordinates>
			</Point>
		</Placemark>
		<Placemark>
			<name>Prance et al. 5767</name>
			<Camera>
				<longitude>-63.93454624512206</longitude>
				<latitude>-10.70627913637703</latitude>
				<altitude>618379.3760416127</altitude>
				<heading>51.16434529250618</heading>
				<tilt>0.1211828825055493</tilt>
				<roll>53.75447680686244</roll>
				<gx:altitudeMode>relativeToSeaFloor</gx:altitudeMode>
			</Camera>
			<styleUrl>#m_ylw-pushpin2</styleUrl>
			<Point>
				<gx:drawOrder>1</gx:drawOrder>
				<coordinates>-65.40618524520364,-10.05100613345062,0</coordinates>
			</Point>
		</Placemark>
		<Placemark>
			<name>Boom, B.M. 4125, 4793, and 4627</name>
			<Camera>
				<longitude>-64.53876833637028</longitude>
				<latitude>-10.98899164368614</latitude>
				<altitude>603794.3931404209</altitude>
				<heading>55.65319992343323</heading>
				<tilt>0.1152390558985577</tilt>
				<roll>58.01362094075636</roll>
				<gx:altitudeMode>relativeToSeaFloor</gx:altitudeMode>
			</Camera>
			<styleUrl>#m_ylw-pushpin2</styleUrl>
			<Point>
				<gx:drawOrder>1</gx:drawOrder>
				<coordinates>-65.60702483092834,-10.72063938272915,0</coordinates>
			</Point>
		</Placemark>
		<Placemark>
			<name>Stijfhoorn, E., 700</name>
			<Camera>
				<longitude>-64.82061862369024</longitude>
				<latitude>-10.95521163637675</latitude>
				<altitude>528325.036719941</altitude>
				<heading>77.91606055916449</heading>
				<tilt>0.09916814373410329</tilt>
				<roll>80.2727695113485</roll>
				<gx:altitudeMode>relativeToSeaFloor</gx:altitudeMode>
			</Camera>
			<styleUrl>#m_ylw-pushpin2</styleUrl>
			<Point>
				<gx:drawOrder>1</gx:drawOrder>
				<coordinates>-65.55304113920008,-10.6888187806819,0</coordinates>
			</Point>
		</Placemark>
		<Placemark>
			<name>Berg 627 and 632</name>
			<LookAt>
				<longitude>-65.2977095935737</longitude>
				<latitude>-10.37703293212641</latitude>
				<altitude>0</altitude>
				<heading>-12.05682479406797</heading>
				<tilt>0</tilt>
				<range>407310.6583552426</range>
				<gx:altitudeMode>relativeToSeaFloor</gx:altitudeMode>
			</LookAt>
			<styleUrl>#m_ylw-pushpin0</styleUrl>
			<Point>
				<gx:drawOrder>1</gx:drawOrder>
				<coordinates>-50.25,-6,0</coordinates>
			</Point>
		</Placemark>
		<Placemark>
			<name>Sperling 5984, 5985, and 5987</name>
			<LookAt>
				<longitude>-50.25293171014841</longitude>
				<latitude>-5.987248735191634</latitude>
				<altitude>0</altitude>
				<heading>-14.06794455546703</heading>
				<tilt>0</tilt>
				<range>25057.72419399682</range>
				<gx:altitudeMode>relativeToSeaFloor</gx:altitudeMode>
			</LookAt>
			<styleUrl>#m_ylw-pushpin0</styleUrl>
			<Point>
				<gx:drawOrder>1</gx:drawOrder>
				<coordinates>-50.55,-5.8,0</coordinates>
			</Point>
		</Placemark>
		<Placemark>
			<name>Daly, D. C., et al. 832</name>
			<LookAt>
				<longitude>-50.27241204159274</longitude>
				<latitude>-5.893199867001175</latitude>
				<altitude>0</altitude>
				<heading>-14.0659100904246</heading>
				<tilt>0</tilt>
				<range>63030.54955811852</range>
				<gx:altitudeMode>relativeToSeaFloor</gx:altitudeMode>
			</LookAt>
			<styleUrl>#m_ylw-pushpin0</styleUrl>
			<Point>
				<gx:drawOrder>1</gx:drawOrder>
				<coordinates>-48.58333333333335,-2.666666666666667,0</coordinates>
			</Point>
		</Placemark>
		<Placemark>
			<name>M. Silva &amp; R. Souza 2334, 2375, and 2459</name>
			<LookAt>
				<longitude>-52.49137995861413</longitude>
				<latitude>-0.9430243467659549</latitude>
				<altitude>0</altitude>
				<heading>-5.673162301856998</heading>
				<tilt>1.905001333891694</tilt>
				<range>12753.0385199764</range>
				<gx:altitudeMode>relativeToSeaFloor</gx:altitudeMode>
			</LookAt>
			<styleUrl>#m_ylw-pushpin0</styleUrl>
			<Point>
				<gx:drawOrder>1</gx:drawOrder>
				<coordinates>-54.77736,-2.42614,0</coordinates>
			</Point>
		</Placemark>
		<Placemark>
			<name>Pires, M. J., 1789</name>
			<LookAt>
				<longitude>-54.77488965610347</longitude>
				<latitude>-2.255932588772041</latitude>
				<altitude>0</altitude>
				<heading>-5.629396545280704</heading>
				<tilt>2.352191694054343</tilt>
				<range>244195.0322395196</range>
				<gx:altitudeMode>relativeToSeaFloor</gx:altitudeMode>
			</LookAt>
			<styleUrl>#m_ylw-pushpin0</styleUrl>
			<Point>
				<gx:drawOrder>1</gx:drawOrder>
				<coordinates>-52.55,-0.85,0</coordinates>
			</Point>
		</Placemark>
		<Placemark>
			<name>Henicka, G.S. 133 (K)</name>
			<LookAt>
				<longitude>-49.83782093105069</longitude>
				<latitude>-12.83944156569322</latitude>
				<altitude>0</altitude>
				<heading>-4.500411473563802</heading>
				<tilt>0</tilt>
				<range>4385139.271871184</range>
				<gx:altitudeMode>relativeToSeaFloor</gx:altitudeMode>
			</LookAt>
			<styleUrl>#m_ylw-pushpin1</styleUrl>
			<Point>
				<gx:drawOrder>1</gx:drawOrder>
				<coordinates>-55.92083333333333,-9.630555555555556,0</coordinates>
			</Point>
		</Placemark>
		<Placemark>
			<name>Cristalino 225</name>
			<LookAt>
				<longitude>-55.7206728027765</longitude>
				<latitude>-9.962959713239245</latitude>
				<altitude>0</altitude>
				<heading>-3.042146359671227</heading>
				<tilt>0</tilt>
				<range>323065.0622198332</range>
				<gx:altitudeMode>relativeToSeaFloor</gx:altitudeMode>
			</LookAt>
			<styleUrl>#m_ylw-pushpin1</styleUrl>
			<Point>
				<gx:drawOrder>1</gx:drawOrder>
				<coordinates>-55.92083333333333,-9.630555555555556,0</coordinates>
			</Point>
		</Placemark>
		<Placemark>
			<name>Revilla et al. 8563 &amp; Rosa 4050</name>
			<LookAt>
				<longitude>-49.62672580980143</longitude>
				<latitude>-3.78484599638315</latitude>
				<altitude>0</altitude>
				<heading>1.70052245810348</heading>
				<tilt>0</tilt>
				<range>33196.23919917345</range>
				<gx:altitudeMode>relativeToSeaFloor</gx:altitudeMode>
			</LookAt>
			<styleUrl>#m_ylw-pushpin</styleUrl>
			<Point>
				<gx:drawOrder>1</gx:drawOrder>
				<coordinates>-49.67047196235195,-3.76994781141951,0</coordinates>
			</Point>
		</Placemark>
		<Placemark>
			<name>Nilo T. Silva 1616</name>
			<LookAt>
				<longitude>-51.55052333950655</longitude>
				<latitude>0.821760295431093</latitude>
				<altitude>0</altitude>
				<heading>4.167272536139288</heading>
				<tilt>0</tilt>
				<range>861120.55524325</range>
				<gx:altitudeMode>relativeToSeaFloor</gx:altitudeMode>
			</LookAt>
			<styleUrl>#m_ylw-pushpin</styleUrl>
			<Point>
				<gx:drawOrder>1</gx:drawOrder>
				<coordinates>-52.85914,-0.1300611111111111,0</coordinates>
			</Point>
		</Placemark>
	</Folder>
</Document>
</kml>
